# Supplementary material for: Intraoperative Optical Coherence Tomography (OCT)-Guided Femtosecond Laser-Assisted Descemet Membrane Endothelial Keratoplasty (iFAD)
Source: Bioengineering (Basel). 2024 Nov 25;11(12):1192. doi: 10.3390/bioengineering11121192 (PMC11726893; doi:10.3390/bioengineering11121192)
Supplement: Supplementary file 1 [file bioengineering-11-01192-s001.zip]

Archive with 1 entries (1 files):
- bioengineering-3300956-supplementary.pdf
